# Supplementary material for: Molecular and Biochemical Mechanisms of Scutellum Color Variation in Bactrocera dorsalis Adults (Diptera: Tephritidae)
Source: Insects. 2025 Jan 14;16(1):76. doi: 10.3390/insects16010076 (PMC11765850; doi:10.3390/insects16010076)
Supplement: Supplementary file 1 [file insects-16-00076-s001.zip]

Archive with 1 entries (1 files):
- insects-3380975-supplementary.pdf
